# Supplementary material for: Protocol for parallel proteomic and metabolomic analysis of mouse intervertebral disc tissues
Source: JOR Spine. 2020 Jun 10;3(3):e1099. doi: 10.1002/jsp2.1099 (PMC7524214; doi:10.1002/jsp2.1099)
Supplement: Supplementary file 1 — Data S1 Script files. [file JSP2-3-e1099-s001.zip]

Archive with 6 entries (6 files):
- JSP2_1099_Supplementary File 1 - Convert Waters Raw Files Script.txt
- JSP2_1099_Supplementary File 2 - Isotopologue Parameter Optimization Script.txt
- JSP2_1099_Supplementary File 3 - Negative Mode Metabolomics XCMS Script.txt
- JSP2_1099_Supplementary File 4 - Positive Mode Metabolomics XCMS Script.txt
- JSP2_1099_Supplementary File 5 - Positive and Negative Combined CAMERA Script.txt
- JSP2_1099_Supplementary File 6 - Generate Combined Annotated Diffreport R Script.rtf
