# Supplementary material for: Protocol for parallel proteomic and metabolomic analysis of mouse intervertebral disc tissues
Source: JOR Spine. 2020 Jun 10;3(3):e1099. doi: 10.1002/jsp2.1099 (PMC7524214; doi:10.1002/jsp2.1099)
Supplement: Supplementary file 1 — Data S1 Script files. [file JSP2-3-e1099-s001.zip › JSP2_1099_Supplementary File 1 - Convert Waters Raw Files Script.txt]

## This file contains the code to convert waters .raw files to .mzdata files
## The function to convert files is called convert.waters which is part of the convert.waters.raw package##
## Use the “convert.waters” function which works as follows 
## convert.waters(indir,outdir)
##
##Make sure slashes for directory are "/" and not "\"
##
## indir = the input directory
## outdir = the output directory
 

library(convert.waters.raw)
convert.waters("E:/Good/Urquharts Projects/James Mouse Plasma Metabolomics day1-4.PRO/Data","E:/Good/Urquharts Projects/James Mouse Plasma Metabolomics day1-4.PRO/Data/converted")

    
