# Supplementary material for: Protocol for parallel proteomic and metabolomic analysis of mouse intervertebral disc tissues
Source: JOR Spine. 2020 Jun 10;3(3):e1099. doi: 10.1002/jsp2.1099 (PMC7524214; doi:10.1002/jsp2.1099)
Supplement: Supplementary file 1 — Data S1 Script files. [file JSP2-3-e1099-s001.zip › JSP2_1099_Supplementary File 2 - Isotopologue Parameter Optimization Script.txt]

##Isotopologue Parameter Optimization (IPO) optimizes XCMS peak picking parameters by using natural, stable 13C isotopic peaks to calculate a peak picking score. Retention time correction is optimized by minimizing relative retention time differences within peak groups. Grouping parameters are optimized by maximizing the number of peak groups that show one peak from each injection of a pooled sample. The different parameter settings are achieved by design of experiments, and the resulting scores are evaluated using response surface models. See https://github.com/glibiseller/IPO/blob/master/vignettes/IPO.Rmd for more info##

##To use this package. Set the working directory to the folder containing only pooled files in positive or negative mode for your metabolomics run, then paste the code into R##
## Do not include the first 5 pool injections, if the run is long then choose at least 15 pool injections spread out over the run##

###BEFORE RUNNING THIS####
###Change working directory and "save.image" file name##

library(IPO)

setwd("F:/MassLynx/James ABLE Plasma Metabolomics RPLC.PRO/IPO/2018_05_18_Plasma RPLC Neg 1of4")

peakpickingParameters<-getDefaultXcmsSetStartingParams('centWave')
#setting levels for min_peakwidth to 2 and 5 (hence 3.5 is the center point)
peakpickingParameters$min_peakwidth<-c(2,5) 
peakpickingParameters$max_peakwidth<-c(10,20)
#setting only one value for ppm therefore this parameter is not optimized
peakpickingParameters$ppm<-15 
#srl <- SerialParam()
resultPeakpicking<-optimizeXcmsSet(params=peakpickingParameters, subdir='rsmDirectory', nSlaves=1, BPPARAM = bpparam("SerialParam"))
optimizedXcmsSetObject<-resultPeakpicking$best_settings$xset

retcorGroupParameters<-getDefaultRetGroupStartingParams()
retcorGroupParameters$profStep <- 1
resultRetcorGroup<-optimizeRetGroup(xset=optimizedXcmsSetObject, params=retcorGroupParameters, subdir="rsmDirectory2")

save.image(file="IPO Parameters for James ABLE Plasma Neg Vials.RData")

writeRScript(resultPeakpicking$best_settings$parameters, resultRetcorGroup$best_settings, nSlaves = 0)
