# Supplementary material for: Protocol for parallel proteomic and metabolomic analysis of mouse intervertebral disc tissues
Source: JOR Spine. 2020 Jun 10;3(3):e1099. doi: 10.1002/jsp2.1099 (PMC7524214; doi:10.1002/jsp2.1099)
Supplement: Supplementary file 1 — Data S1 Script files. [file JSP2-3-e1099-s001.zip › JSP2_1099_Supplementary File 3 - Negative Mode Metabolomics XCMS Script.txt]

####XCMS Script#####
###For further information outside of this script see XCMS Reference Manual##
##Copy settings from IPO optimization, do not overwrite xset by changing object name on each line##
##set xsetF as an object you can use later. In this case "xsetRPLCNeg" at end with correct file name###

setwd("F:/MassLynx/James ABLE Plasma Metabolomics RPLC.PRO/XCMS/Plasma RPLC Neg 1of4")

##Run all at once FROM HERE##
library(xcms) 

xsetP <- xcmsSet( 
  method = "centWave",
  peakwidth       = c(5.252, 32),
  ppm             = 25,
  noise           = 0,
  snthresh        = 10,
  mzdiff          = 0.01275,
  prefilter       = c(3, 100),
  mzCenterFun     = "wMean",
  integrate       = 1,
  fitgauss        = FALSE,
  verbose.columns = FALSE,
  BPPARAM = bpparam("SerialParam"))
xsetR <- retcor( 
  xsetP,
  method         = "obiwarp",
  plottype       = "none",
  distFunc       = "cor_opt",
  profStep       = 1,
  center         = 13,
  response       = 1,
  gapInit        = 0.8,
  gapExtend      = 2.688,
  factorDiag     = 2,
  factorGap      = 1,
  localAlignment = 0)
xsetG <- group( 
  xsetR,
  method  = "density",
  bw      = 0.879999999999999,
  mzwid   = 0.035,
  minfrac = 1,
  minsamp = 1,
  max     = 50)
  
xsetF <- fillPeaks(xsetG, BPPARAM = bpparam("SerialParam"))

##TO HERE##

xsetRPLCNeg<-xsetF

save(xsetRPLCNeg,file="RPLC_Plasma_Neg_Mode_XCMS.RData")

#Make a diffreport with CAMERA result to annotate isotopes and adducts. Choose polarity##
##This will only be used if you do not combine polarities##
library(CAMERA)
anN <- annotateDiffreport(xsetRPLCNeg, perfwhm=0.6, polarity = 'negative')
write.csv(anN, "RPLC_Plasma_Neg_annotated_diffreport_1.csv")

##Open up the diffreport created above and take the column names for each group (including Pool) from the diffreport##
names<-colnames(anN[,13:17])

##"diffreport" function is meant for two groups, so you must specify two groups to get the function to run.
##However, it will generate EICs and boxplots for all groups##
 
reporttab<-diffreport(xsetRPLCNeg, "G1", "G2",filebase="All_Samples", eicmax=5000, eicwidth=60,classeic=names,value="into")

##Use the "All_Samples.csv" to view the Box Plots and EICs of interest...NOT THE ANNOTATED DIFFREPORT##

##set an R image file name and save the workspace so that you can go back to this if you have to##
save.image(file="RPLC_Plasma_Neg_Workspace.RData")
