# Supplementary material for: Protocol for parallel proteomic and metabolomic analysis of mouse intervertebral disc tissues
Source: JOR Spine. 2020 Jun 10;3(3):e1099. doi: 10.1002/jsp2.1099 (PMC7524214; doi:10.1002/jsp2.1099)
Supplement: Supplementary file 1 — Data S1 Script files. [file JSP2-3-e1099-s001.zip › JSP2_1099_Supplementary File 5 - Positive and Negative Combined CAMERA Script.txt]

##Integrating Pos and Neg Mode##
setwd("E:/Good/Urquharts Projects/James Mouse Plasma RPLC Metabolomics.PRO/XCMS/Neg test")
load(file="RPLC_Plasma_Neg_Mode_XCMS.RData") # From the Negative XCMS Script (i.e."RPLC_Plasma_Neg_Mode_XCMS.RData")
setwd("E:/Good/Urquharts Projects/James Mouse Plasma RPLC Metabolomics.PRO/XCMS/Pos test")
load(file="RPLC_Plasma_Pos_Mode_XCMS.RData") # From the Positive XCMS Script (i.e."RPLC_Plasma_Pos_Mode_XCMS.RData")

setwd("E:/Good/Urquharts Projects/James Mouse Plasma RPLC Metabolomics.PRO/XCMS/Plasma RPLC Combined test")

# load required libraries
library(xcms)
library(CAMERA)

an <- xsAnnotate(xsetRPLCPos)
an <- groupFWHM(an, perfwhm = 0.6)
an <- findIsotopes(an, mzabs = 0.01)
an <- groupCorr(an, cor_eic_th = 0.75)
anP <- findAdducts(an, polarity="positive")
an <- xsAnnotate(xsetRPLCNeg)
an <- groupFWHM(an, perfwhm = 0.6)
an <- findIsotopes(an, mzabs = 0.01)
an <- groupCorr(an, cor_eic_th = 0.75)
anN <- findAdducts(an, polarity="negative")
# combine positive and negative acquisition modes, keeping track of individual modes. # It is possible to combine the acquisition modes setting positive or negative
# as reference input table.
# comb 1
camAnotNeg <- combinexsAnnos(anP, anN, pos=FALSE, tol=2)
write.csv(camAnot,"camAnotNeg.csv")
camAnotPos <- combinexsAnnos(anP, anN, pos=TRUE, tol = 2)
write.csv(camAnot,"camAnotPos.csv")


library(ProbMetab)
camAnotNeg <- combineMolIon(peaklist=camAnot, cameraobj=anN, polarity="neg")
write.csv(camAnotNeg$molIon, "Overlapping Ions from camAnot Neg.csv")
camAnotPos <- combineMolIon(peaklist=camAnot, cameraobj=anP, polarity="pos")
write.csv(camAnotPos$molIon, "Overlapping Ions from camAnot POS.csv")
